# Supplementary material for: DNA G-quadruplex structure participates in regulation of lipid metabolism through acyl-CoA binding protein
Source: Nucleic Acids Res. 2022 Jun 24;50(12):6953–67. doi: 10.1093/nar/gkac527 (PMC9262599; doi:10.1093/nar/gkac527)
Supplement: gkac527_Supplemental_Files [file gkac527_supplemental_files.zip]

Archive with 2 entries (2 files):
- Dataset files 1.xlsx
- Supplementary Data (NAR-00967-Q-2022).pdf
