# Supplementary material for: DNA G-quadruplex structure participates in regulation of lipid metabolism through acyl-CoA binding protein
Source: Nucleic Acids Res. 2022 Jun 24;50(12):6953–67. doi: 10.1093/nar/gkac527 (PMC9262599; doi:10.1093/nar/gkac527)
Supplement: gkac527_Supplemental_Files [file gkac527_supplemental_files.zip › Dataset files 1.xlsx]

## Sheet: background document of GO 
BGIBMGA000001
BGIBMGA000002
BGIBMGA000003
BGIBMGA000004	GO:0005506	GO:0016705	GO:0004497	GO:0020037	GO:0055114
BGIBMGA000005	GO:0016491	GO:0046872
BGIBMGA000006
BGIBMGA000007
BGIBMGA000008
BGIBMGA000009
BGIBMGA000010
BGIBMGA000011
BGIBMGA000012
BGIBMGA000013
BGIBMGA000014
BGIBMGA000015	GO:0016021
BGIBMGA000016	GO:0005576	GO:0004983	GO:0007218
BGIBMGA000017	GO:0005576	GO:0045087	GO:0042742
BGIBMGA000018	GO:0042742	GO:0045087
BGIBMGA000019
BGIBMGA000020	GO:0005576
BGIBMGA000021	GO:0045087	GO:0042742
BGIBMGA000022	GO:0005576
BGIBMGA000023	GO:0005576	GO:0045087	GO:0042742
BGIBMGA000024	GO:0042742	GO:0045087
BGIBMGA000025
BGIBMGA000026
BGIBMGA000027
BGIBMGA000028	GO:0005730
BGIBMGA000029	GO:0016012	GO:0003723
BGIBMGA000030	GO:0005509
BGIBMGA000031	GO:0003824	GO:0008152
BGIBMGA000032
BGIBMGA000033
BGIBMGA000034	GO:0000166
BGIBMGA000035	GO:0005576
BGIBMGA000036	GO:0005576	GO:0042742	GO:0045087
BGIBMGA000037	GO:0005576	GO:0045087	GO:0042742
BGIBMGA000038	GO:0005576	GO:0042742	GO:0045087
BGIBMGA000039	GO:0042742	GO:0045087
BGIBMGA000040
BGIBMGA000041
BGIBMGA000042
BGIBMGA000043
BGIBMGA000044
BGIBMGA000045
BGIBMGA000046
BGIBMGA000047
BGIBMGA000048
BGIBMGA000049
BGIBMGA000050
BGIBMGA000051
BGIBMGA000052
BGIBMGA000053
BGIBMGA000054
BGIBMGA000055
BGIBMGA000056	GO:0016491
BGIBMGA000057
BGIBMGA000058
BGIBMGA000059	GO:0016020
BGIBMGA000060	GO:0005840	GO:0047555	GO:0046068
BGIBMGA000061	GO:0003735	GO:0006412
BGIBMGA000062	GO:0016787	GO:0008152
BGIBMGA000063
BGIBMGA000064	GO:0051920	GO:0004601	GO:0055114
BGIBMGA000065	GO:0005840	GO:0019344
BGIBMGA000066	GO:0003735	GO:0006412
BGIBMGA000067
BGIBMGA000068
BGIBMGA000069
BGIBMGA000070
BGIBMGA000071
BGIBMGA000072
BGIBMGA000073	GO:0030529	GO:0001651
BGIBMGA000074	GO:0003723	GO:0008168	GO:0006364	GO:0032259	GO:0008033
BGIBMGA000075
BGIBMGA000076
BGIBMGA000077
BGIBMGA000078
BGIBMGA000079	GO:0030424	GO:0031252	GO:0005622	GO:0030054
BGIBMGA000080	GO:0005515	GO:0046907	GO:0048477	GO:0002064	GO:0050793	GO:0031346	GO:0048513	GO:0007391	GO:0032956	GO:0016477	GO:0007015	GO:0051489	GO:0007409
BGIBMGA000081	GO:0005885	GO:0046982
BGIBMGA000082	GO:0005524	GO:0034314
BGIBMGA000083
BGIBMGA000084
BGIBMGA000085
BGIBMGA000086
BGIBMGA000087
BGIBMGA000088
BGIBMGA000089
BGIBMGA000090	GO:0005634
BGIBMGA000091	GO:0043565	GO:0006355
BGIBMGA000092	GO:0016021	GO:0006914
BGIBMGA000093	GO:0016021	GO:0004930	GO:0004757	GO:0055114	GO:0007186	GO:0006729
BGIBMGA000094	GO:0004757	GO:0004930	GO:0055114	GO:0006729	GO:0007186
BGIBMGA000095
BGIBMGA000096
BGIBMGA000097
BGIBMGA000098
BGIBMGA000099
BGIBMGA000100
BGIBMGA000101
BGIBMGA000102
BGIBMGA000103	GO:0016020
BGIBMGA000104	GO:0015031
BGIBMGA000105	GO:0005739
BGIBMGA000106	GO:0005742	GO:0016021	GO:0046872	GO:0045039
BGIBMGA000107	GO:0006605
BGIBMGA000108
BGIBMGA000109
BGIBMGA000110
BGIBMGA000111
BGIBMGA000112
BGIBMGA000113
BGIBMGA000114
BGIBMGA000115
BGIBMGA000116
BGIBMGA000117
BGIBMGA000118
BGIBMGA000119
BGIBMGA000120
BGIBMGA000121
BGIBMGA000122
BGIBMGA000123
BGIBMGA000124
BGIBMGA000125
BGIBMGA000126	GO:0005634
BGIBMGA000127	GO:0003723	GO:0042255
BGIBMGA000128	GO:0015629
BGIBMGA000129	GO:0003779	GO:0030042
BGIBMGA000130
BGIBMGA000131	GO:0003824	GO:0006412
BGIBMGA000132	GO:0030246	GO:0004553	GO:0005975
BGIBMGA000133
BGIBMGA000134
BGIBMGA000135
BGIBMGA000136
BGIBMGA000137
BGIBMGA000138	GO:0008612
BGIBMGA000139
BGIBMGA000140
BGIBMGA000141
BGIBMGA000142
BGIBMGA000143
BGIBMGA000144
BGIBMGA000145
BGIBMGA000146
BGIBMGA000147	GO:0046872
BGIBMGA000148
BGIBMGA000149
BGIBMGA000150
BGIBMGA000151
BGIBMGA000152	GO:0016301	GO:0009987
BGIBMGA000153
BGIBMGA000154
BGIBMGA000155	GO:0005634
BGIBMGA000156	GO:0005634	GO:0043565	GO:0006355
BGIBMGA000157	GO:0043565	GO:0003700	GO:0006355
BGIBMGA000158	GO:0016614	GO:0050660	GO:0055114
BGIBMGA000159
BGIBMGA000160
BGIBMGA000161
BGIBMGA000162	GO:0016021
BGIBMGA000163
BGIBMGA000164
BGIBMGA000165
BGIBMGA000166
BGIBMGA000167	GO:0004462	GO:0046872	GO:0008152
BGIBMGA000168
BGIBMGA000169
BGIBMGA000170
BGIBMGA000171
BGIBMGA000172
BGIBMGA000173
BGIBMGA000174
BGIBMGA000175
BGIBMGA000176
BGIBMGA000177
BGIBMGA000178
BGIBMGA000179
BGIBMGA000180	GO:0044238
BGIBMGA000181
BGIBMGA000182
BGIBMGA000183	GO:0017172
BGIBMGA000184	GO:0005506	GO:0017172	GO:0046439	GO:0055114
BGIBMGA000185
BGIBMGA000186
BGIBMGA000187	GO:0016021	GO:0008250
BGIBMGA000188	GO:0070772	GO:0004579	GO:0006486
BGIBMGA000189	GO:0043550
BGIBMGA000190
BGIBMGA000191
BGIBMGA000192
BGIBMGA000193
BGIBMGA000194
BGIBMGA000195
BGIBMGA000196
BGIBMGA000197
BGIBMGA000198
BGIBMGA000199
BGIBMGA000200	GO:0005839
BGIBMGA000201	GO:0004298	GO:0051603
BGIBMGA000202
BGIBMGA000203
BGIBMGA000204
BGIBMGA000205
BGIBMGA000206
BGIBMGA000207
BGIBMGA000208
BGIBMGA000209
BGIBMGA000210	GO:0005634
BGIBMGA000211	GO:0043565	GO:0007275	GO:0006355
BGIBMGA000212
BGIBMGA000213
BGIBMGA000214	GO:0005886	GO:0016021
BGIBMGA000215	GO:0005186	GO:0050896	GO:0007608	GO:0007155
BGIBMGA000216
BGIBMGA000217
BGIBMGA000218
BGIBMGA000219	GO:0016020
BGIBMGA000220	GO:0005524	GO:0016887	GO:0008152
BGIBMGA000221
BGIBMGA000222	GO:0016021
BGIBMGA000223	GO:0022891	GO:0055085	GO:0008643
BGIBMGA000224
BGIBMGA000225	GO:0005549
BGIBMGA000226
BGIBMGA000227
BGIBMGA000228
BGIBMGA000229
BGIBMGA000230	GO:0033179	GO:0016021
BGIBMGA000231	GO:0015078	GO:0015991
BGIBMGA000232	GO:0005509
BGIBMGA000233
BGIBMGA000234	GO:0016301	GO:0016779	GO:0044237
BGIBMGA000235	GO:0005524	GO:0004781	GO:0004020	GO:0016310	GO:0000103
BGIBMGA000236	GO:0050660	GO:0008470	GO:0055114
BGIBMGA000237
BGIBMGA000238
BGIBMGA000239
BGIBMGA000240
BGIBMGA000241
BGIBMGA000242
BGIBMGA000243
BGIBMGA000244
BGIBMGA000245
BGIBMGA000246	GO:0042302
BGIBMGA000247	GO:0031012
BGIBMGA000248	GO:0031012	GO:0008010	GO:0040003
BGIBMGA000249	GO:0008010	GO:0040003
BGIBMGA000250	GO:0042302
BGIBMGA000251
BGIBMGA000252	GO:0042302
BGIBMGA000253
BGIBMGA000254
BGIBMGA000255
BGIBMGA000256
BGIBMGA000257
BGIBMGA000258	GO:0042302
BGIBMGA000259	GO:0042302
BGIBMGA000260	GO:0042302
BGIBMGA000261
BGIBMGA000262
BGIBMGA000263
BGIBMGA000264
BGIBMGA000265
BGIBMGA000266
BGIBMGA000267	GO:0042302
BGIBMGA000268
BGIBMGA000269	GO:0042302
BGIBMGA000270
BGIBMGA000271	GO:0042302
BGIBMGA000272
BGIBMGA000273	GO:0042302
BGIBMGA000274
BGIBMGA000275
BGIBMGA000276	GO:0042302
BGIBMGA000277
BGIBMGA000278
BGIBMGA000279
BGIBMGA000280	GO:0042302
BGIBMGA000281
BGIBMGA000282
BGIBMGA000283
BGIBMGA000284
BGIBMGA000285
BGIBMGA000286
BGIBMGA000287
BGIBMGA000288
BGIBMGA000289
BGIBMGA000290
BGIBMGA000291	GO:0005947	GO:0005960	GO:0005811
BGIBMGA000292	GO:0005875	GO:0050660	GO:0004148	GO:0006748	GO:0045454	GO:0006096	GO:0006099	GO:0006546
BGIBMGA000293	GO:0000166
BGIBMGA000294	GO:0008021	GO:0048786	GO:0016020
BGIBMGA000295	GO:0005525	GO:0003924	GO:0006913	GO:0032482	GO:0006886	GO:0008152	GO:0007269	GO:0048789	GO:0016192	GO:0048790
BGIBMGA000296
BGIBMGA000297	GO:0005576
BGIBMGA000298	GO:0008061	GO:0006030
BGIBMGA000299
BGIBMGA000300	GO:0016779	GO:0009058
BGIBMGA000301
BGIBMGA000302	GO:0016020	GO:0005622
BGIBMGA000303	GO:0003924	GO:0004767	GO:0005525	GO:0007264	GO:0008152
BGIBMGA000304
BGIBMGA000305
BGIBMGA000306
BGIBMGA000307	GO:0016787
BGIBMGA000308	GO:0008021
BGIBMGA000309	GO:0003824	GO:0046872	GO:0005524	GO:0008152	GO:0007269
BGIBMGA000310
BGIBMGA000311	GO:0007165
BGIBMGA000312	GO:0016021
BGIBMGA000313	GO:0004983	GO:0007218
BGIBMGA000314
BGIBMGA000315
BGIBMGA000316
BGIBMGA000317
BGIBMGA000318
BGIBMGA000319	GO:0046872	GO:0003676
BGIBMGA000320
BGIBMGA000321	GO:0005634
BGIBMGA000322	GO:0042803	GO:0003677	GO:0000981	GO:0001700	GO:0007509	GO:0007280	GO:0007443	GO:0045944	GO:0001709	GO:0007494
BGIBMGA000323
BGIBMGA000324	GO:0042302
BGIBMGA000325	GO:0042302
BGIBMGA000326
BGIBMGA000327
BGIBMGA000328
BGIBMGA000329	GO:0042302
BGIBMGA000330
BGIBMGA000331
BGIBMGA000332
BGIBMGA000333	GO:0031012	GO:0042302
BGIBMGA000334	GO:0008010	GO:0040003
BGIBMGA000335
BGIBMGA000336	GO:0042302
BGIBMGA000337
BGIBMGA000338	GO:0042302
BGIBMGA000339
BGIBMGA000340	GO:0042302
BGIBMGA000341	GO:0042302
BGIBMGA000342	GO:0042302
BGIBMGA000343	GO:0042302
BGIBMGA000344
BGIBMGA000345
BGIBMGA000346
BGIBMGA000347
BGIBMGA000348
BGIBMGA000349
BGIBMGA000350
BGIBMGA000351
BGIBMGA000352
BGIBMGA000353	GO:0004553	GO:0005975
BGIBMGA000354	GO:0004713	GO:0005524	GO:0018108
BGIBMGA000355
BGIBMGA000356
BGIBMGA000357	GO:0005179	GO:0007218
BGIBMGA000358	GO:0016358	GO:0050794	GO:0007154	GO:0033554
BGIBMGA000359
BGIBMGA000360
BGIBMGA000361
BGIBMGA000362
BGIBMGA000363
BGIBMGA000364	GO:0005622
BGIBMGA000365	GO:0005525	GO:0007264
BGIBMGA000366	GO:0016282	GO:0033290	GO:0005852
BGIBMGA000367	GO:0003743	GO:0000166	GO:0001731	GO:0006446
BGIBMGA000368	GO:0020037	GO:0016705	GO:0004497	GO:0005506	GO:0055114
BGIBMGA000369
BGIBMGA000370
BGIBMGA000371
BGIBMGA000372	GO:0005634
BGIBMGA000373	GO:0060997	GO:0060548	GO:0021952	GO:0007411
BGIBMGA000374
BGIBMGA000375	GO:0016491	GO:0008033
BGIBMGA000376	GO:0019028
BGIBMGA000377	GO:0005198	GO:0008270	GO:0003677	GO:0006355
BGIBMGA000378	GO:0045202	GO:0005622	GO:0007154	GO:0031344
BGIBMGA000379	GO:0005057	GO:0030676	GO:0035023	GO:0050803	GO:0030036	GO:0050770	GO:0007268	GO:0043547	GO:0051491
BGIBMGA000380
BGIBMGA000381
BGIBMGA000382
BGIBMGA000383
BGIBMGA000384
BGIBMGA000385	GO:0016787
BGIBMGA000386
BGIBMGA000387
BGIBMGA000388
BGIBMGA000389
BGIBMGA000390
BGIBMGA000391	GO:0016829	GO:0004375	GO:0006546	GO:0055114
BGIBMGA000392
BGIBMGA000393
BGIBMGA000394	GO:0022625
BGIBMGA000395	GO:0003723	GO:0003735	GO:0000022	GO:0006412
BGIBMGA000396
BGIBMGA000397	GO:0005739
BGIBMGA000398	GO:0005840	GO:0008260	GO:0046952
BGIBMGA000399	GO:0016020	GO:0019843	GO:0003735	GO:0006412
BGIBMGA000400	GO:0004970	GO:0035235	GO:0034220
BGIBMGA000401
BGIBMGA000402
BGIBMGA000403
BGIBMGA000404
BGIBMGA000405
BGIBMGA000406
BGIBMGA000407	GO:0006355
BGIBMGA000408	GO:0005516	GO:0005524	GO:0004683	GO:0006468
BGIBMGA000409
BGIBMGA000410
BGIBMGA000411
BGIBMGA000412
BGIBMGA000413
BGIBMGA000414
BGIBMGA000415
BGIBMGA000416
BGIBMGA000417
BGIBMGA000418
BGIBMGA000419	GO:0016491
BGIBMGA000420	GO:0005524	GO:0004674	GO:0006468
BGIBMGA000421	GO:0016021
BGIBMGA000422	GO:0016740	GO:0006633
BGIBMGA000423	GO:0016021
BGIBMGA000424	GO:0016740	GO:0006633
BGIBMGA000425
BGIBMGA000426
BGIBMGA000427
BGIBMGA000428
BGIBMGA000429
BGIBMGA000430
BGIBMGA000431	GO:0042302
BGIBMGA000432	GO:0042302
BGIBMGA000433
BGIBMGA000434
BGIBMGA000435
BGIBMGA000436
BGIBMGA000437	GO:0042302
BGIBMGA000438
BGIBMGA000439
BGIBMGA000440	GO:0008233	GO:0019538
BGIBMGA000441	GO:0003824
BGIBMGA000442	GO:0015016	GO:0016787	GO:0008152
BGIBMGA000443
BGIBMGA000444	GO:0005634
BGIBMGA000445	GO:0043565	GO:0003700	GO:0006355
BGIBMGA000446
BGIBMGA000447
BGIBMGA000448
BGIBMGA000449
BGIBMGA000450	GO:0008270	GO:0043565	GO:0003700	GO:0006355
BGIBMGA000451	GO:0016021	GO:0005921	GO:0005886
BGIBMGA000452	GO:0006811
BGIBMGA000453
BGIBMGA000454
BGIBMGA000455
BGIBMGA000456
BGIBMGA000457
BGIBMGA000458
BGIBMGA000459
BGIBMGA000460
BGIBMGA000461	GO:0005576
BGIBMGA000462
BGIBMGA000463	GO:0008270	GO:0004177	GO:0008237	GO:0006508
BGIBMGA000464	GO:0006364
BGIBMGA000465	GO:0005886	GO:0016021	GO:0005911
BGIBMGA000466	GO:0004888	GO:0005057	GO:0070593	GO:0051963	GO:0045746	GO:0016318	GO:0048813	GO:0030178	GO:0090175	GO:0035159	GO:0045773	GO:1902669	GO:0007156	GO:0016319	GO:0048057	GO:0007367	GO:0016339
BGIBMGA000467
BGIBMGA000468
BGIBMGA000469
BGIBMGA000470	GO:0016787	GO:0008152
BGIBMGA000471
BGIBMGA000472	GO:0016787
BGIBMGA000473
BGIBMGA000474	GO:0005788
BGIBMGA000475	GO:0051082	GO:0030246	GO:0005509	GO:0006457
BGIBMGA000476
BGIBMGA000477
BGIBMGA000478
BGIBMGA000479
BGIBMGA000480
BGIBMGA000481
BGIBMGA000482
BGIBMGA000483	GO:0030126
BGIBMGA000484	GO:0005198	GO:0006886	GO:0016192
BGIBMGA000485
BGIBMGA000486	GO:0006355
BGIBMGA000487
BGIBMGA000488
BGIBMGA000489	GO:0006811
BGIBMGA000490
BGIBMGA000491
BGIBMGA000492
BGIBMGA000493
BGIBMGA000494
BGIBMGA000495
BGIBMGA000496
BGIBMGA000497
BGIBMGA000498
BGIBMGA000499
BGIBMGA000500
BGIBMGA000501
BGIBMGA000502
BGIBMGA000503
BGIBMGA000504
BGIBMGA000505
BGIBMGA000506
BGIBMGA000507
BGIBMGA000508
BGIBMGA000509
BGIBMGA000510
BGIBMGA000511	GO:0016491	GO:0055114
BGIBMGA000512
BGIBMGA000513
BGIBMGA000514
BGIBMGA000515
BGIBMGA000516
BGIBMGA000517
BGIBMGA000518	GO:0004721	GO:0043169
BGIBMGA000519
BGIBMGA000520
BGIBMGA000521
BGIBMGA000522
BGIBMGA000523
BGIBMGA000524	GO:0007165
BGIBMGA000525
BGIBMGA000526	GO:0003677	GO:0006355
BGIBMGA000527
BGIBMGA000528
BGIBMGA000529	GO:0004222	GO:0006508
BGIBMGA000530
BGIBMGA000531
BGIBMGA000532
BGIBMGA000533
BGIBMGA000534
BGIBMGA000535
BGIBMGA000536
BGIBMGA000537
BGIBMGA000538	GO:0072487
BGIBMGA000539	GO:0043984
BGIBMGA000540	GO:0005096	GO:0043547
BGIBMGA000541
BGIBMGA000542	GO:0005524
BGIBMGA000543
BGIBMGA000544
BGIBMGA000545
BGIBMGA000546	GO:0016021	GO:0005886
BGIBMGA000547	GO:0004930	GO:0007218	GO:0007166
BGIBMGA000548
BGIBMGA000549
BGIBMGA000550
BGIBMGA000551	GO:0005886	GO:0005737
BGIBMGA000552	GO:0007409
BGIBMGA000553
BGIBMGA000554	GO:0016021
BGIBMGA000555	GO:0019706	GO:0008270	GO:0008152
BGIBMGA000556
BGIBMGA000557
BGIBMGA000558	GO:0005840
BGIBMGA000559	GO:0004807	GO:0019843	GO:0003735	GO:0006096	GO:0006094	GO:0006412	GO:0006098
BGIBMGA000560
BGIBMGA000561
BGIBMGA000562	GO:0008343	GO:0051260	GO:0002121	GO:0008344	GO:0008049
BGIBMGA000563	GO:0016020	GO:0005506	GO:0004511	GO:0016597	GO:0042423	GO:0055114	GO:0009072
BGIBMGA000564	GO:0005509	GO:0004571	GO:0008152
BGIBMGA000565	GO:0016021
BGIBMGA000566	GO:0016020	GO:0008745	GO:0009253
BGIBMGA000567	GO:0016021	GO:0045202	GO:0005886	GO:0030054	GO:0005216	GO:0006810
BGIBMGA000568	GO:0004890	GO:0005230	GO:0007165	GO:0034220
BGIBMGA000569	GO:0030424
BGIBMGA000570	GO:0019894	GO:0008432	GO:0048812	GO:0019896	GO:0046328	GO:0048491	GO:2000331	GO:0048490
BGIBMGA000571
BGIBMGA000572	GO:0004370	GO:0005975	GO:0016310	GO:0006072
BGIBMGA000573
BGIBMGA000574
BGIBMGA000575
BGIBMGA000576	GO:0005887
BGIBMGA000577	GO:0005223	GO:0030553	GO:0005222	GO:0005249	GO:0071805	GO:0042391
BGIBMGA000578
BGIBMGA000579
BGIBMGA000580
BGIBMGA000581
BGIBMGA000582
BGIBMGA000583
BGIBMGA000584
BGIBMGA000585
BGIBMGA000586
BGIBMGA000587
BGIBMGA000588	GO:0005622	GO:0016020
BGIBMGA000589	GO:0048193
BGIBMGA000590	GO:0008083
BGIBMGA000591	GO:0005737
BGIBMGA000592	GO:0008235	GO:0030145	GO:0004177	GO:0006508
BGIBMGA000593
BGIBMGA000594
BGIBMGA000595	GO:0000221
BGIBMGA000596	GO:0046961	GO:0015991
BGIBMGA000597
BGIBMGA000598
BGIBMGA000599	GO:0005622
BGIBMGA000600	GO:0004871	GO:0005509	GO:0004435	GO:0009395	GO:0035556
BGIBMGA000601
BGIBMGA000602
BGIBMGA000603
BGIBMGA000604	GO:0046872	GO:0003676
BGIBMGA000605	GO:0003676	GO:0046872
BGIBMGA000606
BGIBMGA000607	GO:0003676	GO:0046872
BGIBMGA000608
BGIBMGA000609
BGIBMGA000610
BGIBMGA000611	GO:0016459
BGIBMGA000612	GO:0005863	GO:0003774	GO:0008152
BGIBMGA000613	GO:0008307	GO:0003774	GO:0008152	GO:0030239	GO:0007498
BGIBMGA000614
BGIBMGA000615
BGIBMGA000616
BGIBMGA000617
BGIBMGA000618	GO:0016853	GO:0005509	GO:0006457
BGIBMGA000619	GO:0016020	GO:0005509	GO:0006457
BGIBMGA000620	GO:0016798	GO:0005975
BGIBMGA000621
BGIBMGA000622
BGIBMGA000623
BGIBMGA000624
BGIBMGA000625	GO:0005622
BGIBMGA000626	GO:0000166	GO:0003676	GO:0008408	GO:0090305
BGIBMGA000627	GO:0016874	GO:0005524	GO:0008152
BGIBMGA000628
BGIBMGA000629	GO:0003677	GO:0006355
BGIBMGA000630
BGIBMGA000631
BGIBMGA000632
BGIBMGA000633
BGIBMGA000634
BGIBMGA000635
BGIBMGA000636	GO:0005634
BGIBMGA000637	GO:0005634	GO:0043565	GO:0006355
BGIBMGA000638	GO:0043565	GO:0006355
BGIBMGA000639	GO:0003677
BGIBMGA000640	GO:0030054	GO:0005886	GO:0045202	GO:0016021	GO:0020037	GO:0004497	GO:0016705	GO:0005506					GO:0055114
BGIBMGA000641	GO:0004890	GO:0005230	GO:0007165	GO:0034220
BGIBMGA000642	GO:0004510	GO:0005506	GO:0016597	GO:0042427	GO:0009072	GO:0055114
BGIBMGA000643
BGIBMGA000644	GO:0016020
BGIBMGA000645
BGIBMGA000646
BGIBMGA000647	GO:0005576
BGIBMGA000648	GO:0004568	GO:0005975	GO:0006032
BGIBMGA000649
BGIBMGA000650
BGIBMGA000651
BGIBMGA000652
BGIBMGA000653
BGIBMGA000654
BGIBMGA000655
BGIBMGA000656	GO:0005737	GO:0005667	GO:0005634
BGIBMGA000657	GO:0003700	GO:0046983	GO:0006355
BGIBMGA000658
BGIBMGA000659
BGIBMGA000660	GO:0006275
BGIBMGA000661	GO:0016853	GO:0009987	GO:0008152
BGIBMGA000662
BGIBMGA000663
BGIBMGA000664
BGIBMGA000665
BGIBMGA000666	GO:0005576
BGIBMGA000667	GO:0005179
BGIBMGA000668
BGIBMGA000669
BGIBMGA000670	GO:0016021
BGIBMGA000671	GO:0005759	GO:0055085
BGIBMGA000672	GO:0004108	GO:0005975	GO:0006099
BGIBMGA000673
BGIBMGA000674
BGIBMGA000675
BGIBMGA000676
BGIBMGA000677
BGIBMGA000678
BGIBMGA000679
BGIBMGA000680	GO:0016874	GO:0000166	GO:0006807
BGIBMGA000681	GO:0005622
BGIBMGA000682	GO:0005525	GO:0015031	GO:0007264
BGIBMGA000683	GO:0003779	GO:0031532	GO:0007155
BGIBMGA000684	GO:0008056
BGIBMGA000685
BGIBMGA000686
BGIBMGA000687
BGIBMGA000688
BGIBMGA000689	GO:0016798
BGIBMGA000690
BGIBMGA000691	GO:0043226
BGIBMGA000692	GO:0030286	GO:0005929
BGIBMGA000693	GO:0017111	GO:0000166	GO:0006928
BGIBMGA000694
BGIBMGA000695
BGIBMGA000696	GO:0016021
BGIBMGA000697	GO:0004930	GO:0007186
BGIBMGA000698
BGIBMGA000699	GO:0007165
BGIBMGA000700
BGIBMGA000701	GO:0005622	GO:0004096	GO:0046872	GO:0020037	GO:0042744	GO:0055114	GO:0006979
BGIBMGA000702	GO:0008270	GO:0035556
BGIBMGA000703
BGIBMGA000704	GO:0031418	GO:0005506	GO:0008475	GO:0055114
BGIBMGA000705	GO:0005267	GO:0006813	GO:0048812
BGIBMGA000706
BGIBMGA000707
BGIBMGA000708	GO:0008021
BGIBMGA000709	GO:0005509	GO:0016192	GO:0046928	GO:0007528
BGIBMGA000710
BGIBMGA000711
BGIBMGA000712
BGIBMGA000713	GO:0016020
BGIBMGA000714
BGIBMGA000715	GO:0005634	GO:0003995	GO:0050660	GO:0055114
BGIBMGA000716	GO:0008270	GO:0043565	GO:0003707	GO:0003700	GO:0043401	GO:0006355
BGIBMGA000717
BGIBMGA000718
BGIBMGA000719	GO:0016787
BGIBMGA000720
BGIBMGA000721	GO:0016020	GO:0016874	GO:0043168	GO:0008152
BGIBMGA000722
BGIBMGA000723
BGIBMGA000724
BGIBMGA000725
BGIBMGA000726
BGIBMGA000727
BGIBMGA000728	GO:0016740
BGIBMGA000729
BGIBMGA000730
BGIBMGA000731	GO:0016020
BGIBMGA000732	GO:0016491
BGIBMGA000733
BGIBMGA000734
BGIBMGA000735
BGIBMGA000736
BGIBMGA000737
BGIBMGA000738
BGIBMGA000739
BGIBMGA000740
BGIBMGA000741
BGIBMGA000742
BGIBMGA000743
BGIBMGA000744
BGIBMGA000745
BGIBMGA000746
BGIBMGA000747
BGIBMGA000748
BGIBMGA000749
BGIBMGA000750
BGIBMGA000751
BGIBMGA000752
BGIBMGA000753
BGIBMGA000754	GO:0000166
BGIBMGA000755
BGIBMGA000756
BGIBMGA000757
BGIBMGA000758	GO:0008168	GO:0003676	GO:0032259
BGIBMGA000759
BGIBMGA000760	GO:0016779
BGIBMGA000761	GO:0005634
BGIBMGA000762	GO:0003700	GO:0003677	GO:0006355	GO:0048813
BGIBMGA000763
BGIBMGA000764
BGIBMGA000765
BGIBMGA000766
BGIBMGA000767	GO:0003924	GO:0005525	GO:0008152
BGIBMGA000768
BGIBMGA000769
BGIBMGA000770
BGIBMGA000771
BGIBMGA000772	GO:0016787	GO:0008152
BGIBMGA000773
BGIBMGA000774	GO:0016787	GO:0008152
BGIBMGA000775
BGIBMGA000776	GO:0016787	GO:0008152
BGIBMGA000777
BGIBMGA000778
BGIBMGA000779
BGIBMGA000780
BGIBMGA000781
BGIBMGA000782	GO:0016021
BGIBMGA000783	GO:0005112	GO:0005509	GO:0016705	GO:0007275	GO:0055114	GO:0007219
BGIBMGA000784
BGIBMGA000785
BGIBMGA000786	GO:0000166
BGIBMGA000787	GO:0016021
BGIBMGA000788	GO:0005375	GO:0035434
BGIBMGA000789	GO:0005737
BGIBMGA000790	GO:0005524	GO:0019992	GO:0046872	GO:0004697	GO:0006468	GO:0035556
BGIBMGA000791	GO:0004674	GO:0043167	GO:0000166	GO:0016310
BGIBMGA000792
BGIBMGA000793
BGIBMGA000794
BGIBMGA000795
BGIBMGA000796
BGIBMGA000797
BGIBMGA000798	GO:0043229
BGIBMGA000799	GO:0030122	GO:0030121	GO:0005829	GO:0008021
BGIBMGA000800	GO:0008565	GO:0035615	GO:0007269	GO:0048268	GO:0007411	GO:0006886	GO:0048013	GO:0050690	GO:0019886	GO:0016183	GO:0042059	GO:0048011	GO:0016032	GO:0072583	GO:0030100
BGIBMGA000801
BGIBMGA000802
BGIBMGA000803	GO:0005743
BGIBMGA000804	GO:0015992
BGIBMGA000805
BGIBMGA000806
BGIBMGA000807
BGIBMGA000808
BGIBMGA000809
BGIBMGA000810
BGIBMGA000811
BGIBMGA000812
BGIBMGA000813
BGIBMGA000814
BGIBMGA000815
BGIBMGA000816
BGIBMGA000817
BGIBMGA000818	GO:0016740
BGIBMGA000819
BGIBMGA000820
BGIBMGA000821
BGIBMGA000822	GO:0043628	GO:0006401
BGIBMGA000823
BGIBMGA000824
BGIBMGA000825
BGIBMGA000826
BGIBMGA000827	GO:0005634	GO:0042555
BGIBMGA000828	GO:0005634	GO:0003678	GO:0003677	GO:0005524	GO:0032508	GO:0006270	GO:0007049
BGIBMGA000829	GO:0003676
BGIBMGA000830
BGIBMGA000831
BGIBMGA000832	GO:0005524	GO:0004713	GO:0018108
BGIBMGA000833
BGIBMGA000834
BGIBMGA000835
BGIBMGA000836
BGIBMGA000837	GO:0005634	GO:0016787	GO:0008152
BGIBMGA000838	GO:0003700	GO:0043565	GO:0006355
BGIBMGA000839
BGIBMGA000840
BGIBMGA000841	GO:0016021
BGIBMGA000842	GO:0045202	GO:0005886	GO:0016021	GO:0030054	GO:0016740	GO:0006633
BGIBMGA000843	GO:0005230	GO:0034220
BGIBMGA000844
BGIBMGA000845	GO:0005622
BGIBMGA000846	GO:0035091	GO:0004630	GO:0030334	GO:0006654	GO:0048017	GO:0050764
BGIBMGA000847
BGIBMGA000848
BGIBMGA000849
BGIBMGA000850
BGIBMGA000851	GO:0016874	GO:0006412
BGIBMGA000852
BGIBMGA000853	GO:0016021
BGIBMGA000854
BGIBMGA000855
BGIBMGA000856
BGIBMGA000857
BGIBMGA000858
BGIBMGA000859
BGIBMGA000860
BGIBMGA000861
BGIBMGA000862
BGIBMGA000863
BGIBMGA000864
BGIBMGA000865
BGIBMGA000866	GO:0015935	GO:0016787	GO:0008152
BGIBMGA000867	GO:0003723	GO:0003735	GO:0006412
BGIBMGA000868	GO:0005506	GO:0016705	GO:0004497	GO:0020037	GO:0055114
BGIBMGA000869
BGIBMGA000870
BGIBMGA000871
BGIBMGA000872
BGIBMGA000873
BGIBMGA000874	GO:0043565	GO:0003700	GO:0006355
BGIBMGA000875
BGIBMGA000876
BGIBMGA000877
BGIBMGA000878
BGIBMGA000879	GO:0004114	GO:0008152	GO:0007601
BGIBMGA000880
BGIBMGA000881	GO:0005840
BGIBMGA000882	GO:0003735	GO:0006412
BGIBMGA000883
BGIBMGA000884
BGIBMGA000885
BGIBMGA000886
BGIBMGA000887
BGIBMGA000888
BGIBMGA000889
BGIBMGA000890	GO:0045202	GO:0005886	GO:0016021	GO:0030054
BGIBMGA000891	GO:0005230	GO:0004890	GO:0034220	GO:0007165
BGIBMGA000892
BGIBMGA000893
BGIBMGA000894
BGIBMGA000895
BGIBMGA000896
BGIBMGA000897	GO:0005634	GO:0050662	GO:0003824	GO:0008152
BGIBMGA000898	GO:0003676	GO:0008270
BGIBMGA000899
BGIBMGA000900
BGIBMGA000901
BGIBMGA000902	GO:0005852	GO:0033290	GO:0016282	GO:0005794
BGIBMGA000903	GO:0003743	GO:0009306	GO:0001731	GO:0006446
BGIBMGA000904
BGIBMGA000905	GO:0046872	GO:0003676
BGIBMGA000906
BGIBMGA000907
BGIBMGA000908
BGIBMGA000909
BGIBMGA000910
BGIBMGA000911
BGIBMGA000912	GO:0000166	GO:0017111
BGIBMGA000913
BGIBMGA000914
BGIBMGA000915
BGIBMGA000916
BGIBMGA000917
BGIBMGA000918	GO:0016301	GO:0016310	GO:0006511
BGIBMGA000919	GO:0016012	GO:0016021	GO:0042799	GO:0034773
BGIBMGA000920
BGIBMGA000921
BGIBMGA000922
BGIBMGA000923	GO:0015934	GO:0008121	GO:1902600	GO:0055114
BGIBMGA000924	GO:0005634	GO:0003735	GO:0006412
BGIBMGA000925	GO:0005737	GO:0004721	GO:0006470	GO:0006397
BGIBMGA000926	GO:0016021	GO:0004801	GO:0005975	GO:0006098
BGIBMGA000927	GO:0005328	GO:0055085	GO:0006836
BGIBMGA000928
BGIBMGA000929	GO:0005634
BGIBMGA000930	GO:0005634	GO:0016818	GO:0005524	GO:0031491	GO:0003677	GO:0008152	GO:0043044
BGIBMGA000931	GO:0003676
BGIBMGA000932	GO:0005634	GO:0005509	GO:0030145	GO:0005506	GO:0004721	GO:0006470	GO:0050906
BGIBMGA000933	GO:0043565	GO:0007275	GO:0006355
BGIBMGA000934	GO:0016829
BGIBMGA000935
BGIBMGA000936	GO:0004751	GO:0009052
BGIBMGA000937
BGIBMGA000938
BGIBMGA000939
BGIBMGA000940
BGIBMGA000941
BGIBMGA000942	GO:0043005	GO:0030054	GO:0030672	GO:0016021	GO:0005886
BGIBMGA000943	GO:0016192
BGIBMGA000944
BGIBMGA000945	GO:0005634
BGIBMGA000946	GO:0003684	GO:0006289
BGIBMGA000947	GO:0005680
BGIBMGA000948	GO:0030071
BGIBMGA000949
BGIBMGA000950
BGIBMGA000951
BGIBMGA000952
BGIBMGA000953
BGIBMGA000954
BGIBMGA000955
BGIBMGA000956
BGIBMGA000957	GO:0016021
BGIBMGA000958	GO:0005840	GO:0008324	GO:0098655
BGIBMGA000959	GO:0003735	GO:0006412
BGIBMGA000960
BGIBMGA000961
BGIBMGA000962
BGIBMGA000963
BGIBMGA000964
BGIBMGA000965
BGIBMGA000966
BGIBMGA000967
BGIBMGA000968
BGIBMGA000969
BGIBMGA000970	GO:0000502
BGIBMGA000971
BGIBMGA000972	GO:0016021
BGIBMGA000973	GO:0008305
BGIBMGA000974	GO:0007155	GO:0007229
BGIBMGA000975
BGIBMGA000976	GO:0005739
BGIBMGA000977	GO:0003697	GO:0006260
BGIBMGA000978
BGIBMGA000979
BGIBMGA000980
BGIBMGA000981
BGIBMGA000982	GO:0000166	GO:0004672	GO:0016310
BGIBMGA000983	GO:0006810
BGIBMGA000984
BGIBMGA000985
BGIBMGA000986
BGIBMGA000987	GO:0005634
BGIBMGA000988	GO:0003676	GO:0000981	GO:0046872	GO:0006357
BGIBMGA000989	GO:0004181	GO:0008270	GO:0006508
BGIBMGA000990
BGIBMGA000991
BGIBMGA000992
BGIBMGA000993
BGIBMGA000994	GO:0016491	GO:0071704
BGIBMGA000995
BGIBMGA000996
BGIBMGA000997
BGIBMGA000998
BGIBMGA000999
BGIBMGA001000	GO:0046983	GO:0003677
BGIBMGA001001	GO:0046983	GO:0003677
BGIBMGA001002	GO:0046983	GO:0003677
BGIBMGA001003	GO:0020037	GO:0004497	GO:0016705	GO:0005506	GO:0055114
BGIBMGA001004	GO:0005506	GO:0020037	GO:0016705	GO:0004497	GO:0055114
BGIBMGA001005	GO:0016705	GO:0004497	GO:0020037	GO:0005506	GO:0055114
BGIBMGA001006	GO:0016021
BGIBMGA001007	GO:0055085
BGIBMGA001008
BGIBMGA001009
BGIBMGA001010	GO:0016020
BGIBMGA001011	GO:0004571	GO:0005509	GO:0008152
BGIBMGA001012
BGIBMGA001013
BGIBMGA001014
BGIBMGA001015
BGIBMGA001016
BGIBMGA001017
BGIBMGA001018
BGIBMGA001019
BGIBMGA001020	GO:0004252	GO:0006508
BGIBMGA001021
BGIBMGA001022
BGIBMGA001023
BGIBMGA001024
BGIBMGA001025
BGIBMGA001026	GO:0005743	GO:0016021
BGIBMGA001027	GO:0008236	GO:0006508
BGIBMGA001028
BGIBMGA001029
BGIBMGA001030	GO:0005861	GO:0005634
BGIBMGA001031	GO:0005886	GO:0003779	GO:0005523	GO:0048738	GO:0007519	GO:0060047	GO:0045214	GO:0000280	GO:0007399	GO:0007629	GO:0046716
BGIBMGA001032	GO:1901981	GO:0000045	GO:0015031	GO:0071456
BGIBMGA001033
BGIBMGA001034	GO:0005886
BGIBMGA001035	GO:0005515	GO:0046872	GO:0005525	GO:0003938	GO:0019003	GO:0003924	GO:0048865	GO:0008595	GO:0007426	GO:0042066	GO:0007369	GO:0007428	GO:0072002	GO:0006909	GO:0038202	GO:0043410	GO:0007309	GO:0036335	GO:2001234	GO:0035088	GO:0046664	GO:0030381	GO:0006606	GO:0030307	GO:0060438	GO:0046673	GO:0006177	GO:0002168	GO:0007411	GO:0072089	GO:0007507	GO:0007422	GO:0007298	GO:0007455	GO:0008594	GO:0001708	GO:0008284	GO:0001709	GO:0055114	GO:0007265	GO:0040014	GO:0008293	GO:0016242	GO:0045610	GO:0045500	GO:0045793	GO:0008586	GO:0035099	GO:0046534
BGIBMGA001036
BGIBMGA001037	GO:0000166	GO:0004812	GO:0006418
BGIBMGA001038	GO:0016020
BGIBMGA001039
BGIBMGA001040
BGIBMGA001041
BGIBMGA001042	GO:0015934
BGIBMGA001043	GO:0003735	GO:0006412
BGIBMGA001044	GO:0005509
BGIBMGA001045
BGIBMGA001046
BGIBMGA001047
BGIBMGA001048
BGIBMGA001049
BGIBMGA001050
BGIBMGA001051	GO:0005576	GO:0004364	GO:0008152
BGIBMGA001052	GO:0008061	GO:0006030
BGIBMGA001053
BGIBMGA001054	GO:0036459	GO:0006511	GO:0016579
BGIBMGA001055
BGIBMGA001056	GO:0006629
BGIBMGA001057
BGIBMGA001058	GO:0005856
BGIBMGA001059
BGIBMGA001060
BGIBMGA001061
BGIBMGA001062
BGIBMGA001063	GO:0016020	GO:0005794
BGIBMGA001064	GO:0016740
BGIBMGA001065	GO:0005615
BGIBMGA001066
BGIBMGA001067
BGIBMGA001068	GO:0003824
BGIBMGA001069	GO:0005622
BGIBMGA001070	GO:0005525	GO:0007264
BGIBMGA001071
BGIBMGA001072	GO:0046982
BGIBMGA001073
BGIBMGA001074
BGIBMGA001075
BGIBMGA001076
BGIBMGA001077
BGIBMGA001078	GO:0004725	GO:0006470	GO:0007411
BGIBMGA001079
BGIBMGA001080	GO:0016021
BGIBMGA001081
BGIBMGA001082	GO:0005794	GO:0008021
BGIBMGA001083	GO:0005634	GO:0016746	GO:0016079	GO:0050714	GO:0007283	GO:0008152
BGIBMGA001084	GO:0030145	GO:0004519	GO:0004527	GO:0006302	GO:0090305	GO:0051321
BGIBMGA001085
BGIBMGA001086
BGIBMGA001087
BGIBMGA001088
BGIBMGA001089
BGIBMGA001090
BGIBMGA001091
BGIBMGA001092	GO:0005739
BGIBMGA001093	GO:0016992	GO:0046872	GO:0051539	GO:0009107
BGIBMGA001094	GO:0016787	GO:0043169	GO:0005975
BGIBMGA001095
BGIBMGA001096
BGIBMGA001097
BGIBMGA001098	GO:0003824
BGIBMGA001099
BGIBMGA001100	GO:0004725	GO:0005515	GO:0007465	GO:0008543	GO:0000278	GO:0008293	GO:0007498	GO:0007427	GO:0006470	GO:0007444	GO:0045314	GO:0007173	GO:0007362	GO:0008069	GO:0006911	GO:0007418	GO:0043066
BGIBMGA001101
BGIBMGA001102
BGIBMGA001103
BGIBMGA001104	GO:0005634	GO:0005737
BGIBMGA001105	GO:0005840	GO:0050999
BGIBMGA001106	GO:0003735	GO:0006412
BGIBMGA001107	GO:0005509
BGIBMGA001108
BGIBMGA001109
BGIBMGA001110
BGIBMGA001111
BGIBMGA001112
BGIBMGA001113
BGIBMGA001114
BGIBMGA001115	GO:0016757	GO:0008152
BGIBMGA001116
BGIBMGA001117
BGIBMGA001118	GO:0016787	GO:0008152
BGIBMGA001119	GO:0005093	GO:0050790	GO:0015031
BGIBMGA001120
BGIBMGA001121
BGIBMGA001122	GO:0003755	GO:0006457	GO:0000413
BGIBMGA001123
BGIBMGA001124	GO:0004518
BGIBMGA001125
BGIBMGA001126
BGIBMGA001127
BGIBMGA001128
BGIBMGA001129
BGIBMGA001130	GO:0055085	GO:0006812
BGIBMGA001131	GO:0005634
BGIBMGA001132	GO:0003677
BGIBMGA001133
BGIBMGA001134
BGIBMGA001135	GO:0005787	GO:0016021
BGIBMGA001136	GO:0008233	GO:0006465
BGIBMGA001137	GO:0004799	GO:0006231	GO:0032259
BGIBMGA001138
BGIBMGA001139	GO:0046872	GO:0003676
BGIBMGA001140	GO:0045202
BGIBMGA001141	GO:0005634	GO:0050808
BGIBMGA001142
BGIBMGA001143
BGIBMGA001144
BGIBMGA001145
BGIBMGA001146
BGIBMGA001147
BGIBMGA001148	GO:0003677	GO:0046983
BGIBMGA001149	GO:0060179	GO:0042438
BGIBMGA001150
BGIBMGA001151	GO:0016020
BGIBMGA001152
BGIBMGA001153	GO:0017053
BGIBMGA001154	GO:0007049	GO:0006351
BGIBMGA001155
BGIBMGA001156	GO:0016491	GO:0071704
BGIBMGA001157	GO:0008270
BGIBMGA001158
BGIBMGA001159
BGIBMGA001160	GO:0016810	GO:0003952	GO:0005524	GO:0009435
BGIBMGA001161
BGIBMGA001162	GO:0004497	GO:0016705	GO:0020037	GO:0005506	GO:0055114
BGIBMGA001163	GO:0004691	GO:0005524	GO:0006468
BGIBMGA001164
BGIBMGA001165	GO:0016021
BGIBMGA001166	GO:0005634	GO:0005216	GO:0034220
BGIBMGA001167	GO:0003700	GO:0043565	GO:0006355
BGIBMGA001168
BGIBMGA001169	GO:0016740	GO:0008152
BGIBMGA001170
BGIBMGA001171
BGIBMGA001172
BGIBMGA001173	GO:0046872	GO:0016787	GO:0003676	GO:0008152
BGIBMGA001174
BGIBMGA001175
BGIBMGA001176
BGIBMGA001177
BGIBMGA001178
BGIBMGA001179	GO:0005634
BGIBMGA001180	GO:0043565	GO:0006355
BGIBMGA001181
BGIBMGA001182
BGIBMGA001183
BGIBMGA001184
BGIBMGA001185	GO:0005786	GO:0016810	GO:0071704
BGIBMGA001186	GO:0008312	GO:0006614	GO:0045900
BGIBMGA001187
BGIBMGA001188
BGIBMGA001189
BGIBMGA001190
BGIBMGA001191
BGIBMGA001192
BGIBMGA001193
BGIBMGA001194	GO:0005763
BGIBMGA001195	GO:0003735	GO:0006412
BGIBMGA001196
BGIBMGA001197	GO:0032991	GO:0005737	GO:0016020	GO:0031981	GO:0016740	GO:0008152
BGIBMGA001198	GO:0005515	GO:0051726	GO:0001934	GO:0051301
BGIBMGA001199	GO:0005634
BGIBMGA001200	GO:0043565	GO:0006355
BGIBMGA001201
BGIBMGA001202	GO:0008270
BGIBMGA001203
BGIBMGA001204	GO:0008270
BGIBMGA001205	GO:0005737
BGIBMGA001206	GO:0005524	GO:0051082	GO:0006457
BGIBMGA001207
BGIBMGA001208
BGIBMGA001209
BGIBMGA001210	GO:0003677
BGIBMGA001211
BGIBMGA001212	GO:0005509	GO:0032440	GO:0055114
BGIBMGA001213
BGIBMGA001214
BGIBMGA001215
BGIBMGA001216	GO:0005634
BGIBMGA001217	GO:0003676
BGIBMGA001218	GO:0005524
BGIBMGA001219	GO:0016020
BGIBMGA001220	GO:0022891	GO:0006862
BGIBMGA001221
BGIBMGA001222
BGIBMGA001223	GO:0043034	GO:0004386	GO:0005524	GO:0003676	GO:0008152
BGIBMGA001224	GO:0007498	GO:0045214	GO:0060047
BGIBMGA001225
BGIBMGA001226
BGIBMGA001227
BGIBMGA001228
BGIBMGA001229
BGIBMGA001230
BGIBMGA001231
BGIBMGA001232	GO:0016021	GO:0008270
BGIBMGA001233	GO:0006810
BGIBMGA001234	GO:0005737
BGIBMGA001235	GO:0005739	GO:0003934	GO:0046654
BGIBMGA001236	GO:0005739	GO:0005507	GO:0018293	GO:0055070	GO:0006121
BGIBMGA001237	GO:0052656	GO:0052655	GO:0052654	GO:0009082
BGIBMGA001238	GO:0033588
BGIBMGA001239
BGIBMGA001240
BGIBMGA001241	GO:0005524	GO:0051082	GO:0006950	GO:0006457
BGIBMGA001242	GO:0005840
BGIBMGA001243
BGIBMGA001244
BGIBMGA001245
BGIBMGA001246
BGIBMGA001247
BGIBMGA001248
BGIBMGA001249
BGIBMGA001250
BGIBMGA001251	GO:0005840
BGIBMGA001252	GO:0003735
BGIBMGA001253
BGIBMGA001254
BGIBMGA001255
BGIBMGA001256
BGIBMGA001257	GO:0016021
BGIBMGA001258	GO:0016192
BGIBMGA001259
BGIBMGA001260
BGIBMGA001261
BGIBMGA001262
BGIBMGA001263
BGIBMGA001264
BGIBMGA001265
BGIBMGA001266
BGIBMGA001267
BGIBMGA001268
BGIBMGA001269
BGIBMGA001270
BGIBMGA001271
BGIBMGA001272
BGIBMGA001273	GO:0051213
BGIBMGA001274
BGIBMGA001275
BGIBMGA001276	GO:0020037	GO:0004497	GO:0016705	GO:0005506	GO:0055114
BGIBMGA001277	GO:0016491
BGIBMGA001278
BGIBMGA001279	GO:0016765	GO:0008152
BGIBMGA001280	GO:0016765	GO:0008152
BGIBMGA001281
BGIBMGA001282
BGIBMGA001283
BGIBMGA001284
BGIBMGA001285
BGIBMGA001286
BGIBMGA001287
BGIBMGA001288
BGIBMGA001289
BGIBMGA001290
BGIBMGA001291	GO:0016787
BGIBMGA001292	GO:0016491
BGIBMGA001293
BGIBMGA001294
BGIBMGA001295
BGIBMGA001296
BGIBMGA001297
BGIBMGA001298
BGIBMGA001299	GO:0016021
BGIBMGA001300	GO:0005886	GO:0016021	GO:0004930	GO:0007218
BGIBMGA001301	GO:0000220	GO:0016021	GO:0033181	GO:0045169	GO:0050896	GO:0007608	GO:0007155
BGIBMGA001302	GO:0046961	GO:0033227	GO:0015991	GO:0007476
BGIBMGA001303
BGIBMGA001304
BGIBMGA001305
BGIBMGA001306	GO:0005737
BGIBMGA001307	GO:0046872	GO:0004784	GO:0055114	GO:0019430
BGIBMGA001308	GO:0016021
BGIBMGA001309	GO:0016627	GO:0006784	GO:0055114
BGIBMGA001310
BGIBMGA001311	GO:0016787
BGIBMGA001312	GO:0016021
BGIBMGA001313	GO:0022857	GO:0055085
BGIBMGA001314
BGIBMGA001315
BGIBMGA001316
BGIBMGA001317	GO:0005813	GO:0030426	GO:0070062	GO:0005876	GO:0030017	GO:0000922	GO:0034704	GO:0005654	GO:0005829	GO:0005886
BGIBMGA001318	GO:0030235	GO:0031997	GO:0043274	GO:0005509	GO:0050998	GO:0008179	GO:0072542	GO:0019901	GO:0043539	GO:0019904	GO:0031996	GO:0031432	GO:0048306	GO:0031800	GO:0043548	GO:0044325	GO:0008286	GO:0007173	GO:0005513	GO:0000186	GO:0007202	GO:0001975	GO:0002576	GO:1901841	GO:0010801	GO:0048011	GO:0061024	GO:0010881	GO:0007268	GO:0060315	GO:0046209	GO:0038095	GO:0008543	GO:0007190	GO:0043647	GO:0030168	GO:1901844	GO:0060316	GO:0051000	GO:0032465	GO:0007411	GO:0071902	GO:0051343	GO:0002223	GO:0048010	GO:0022400	GO:0010800	GO:0031954	GO:0021762
BGIBMGA001319	GO:0005509
BGIBMGA001320
BGIBMGA001321
BGIBMGA001322
BGIBMGA001323	GO:0016491	GO:0055114
BGIBMGA001324
BGIBMGA001325
BGIBMGA001326
BGIBMGA001327
BGIBMGA001328
BGIBMGA001329
BGIBMGA001330
BGIBMGA001331
BGIBMGA001332	GO:0005777
BGIBMGA001333	GO:0004846	GO:0019628	GO:0006144	GO:0055114
BGIBMGA001334
BGIBMGA001335
BGIBMGA001336	GO:0016021
BGIBMGA001337	GO:0016021	GO:0015020	GO:0008152
BGIBMGA001338	GO:0015020	GO:0008152
BGIBMGA001339	GO:0016853	GO:0008152
BGIBMGA001340	GO:0016301	GO:0006796
BGIBMGA001341	GO:0005634
BGIBMGA001342	GO:0003713	GO:1903506
BGIBMGA001343
BGIBMGA001344	GO:0004674	GO:0005524	GO:0006468	GO:0051301
BGIBMGA001345
BGIBMGA001346	GO:0005576
BGIBMGA001347	GO:0005198
BGIBMGA001348
BGIBMGA001349
BGIBMGA001350
BGIBMGA001351
BGIBMGA001352
BGIBMGA001353
BGIBMGA001354
BGIBMGA001355
BGIBMGA001356
BGIBMGA001357
BGIBMGA001358
BGIBMGA001359
BGIBMGA001360
BGIBMGA001361
BGIBMGA001362	GO:0005840
BGIBMGA001363	GO:0003735	GO:0006412
BGIBMGA001364
BGIBMGA001365
BGIBMGA001366
BGIBMGA001367
BGIBMGA001368
BGIBMGA001369	GO:0016787
BGIBMGA001370
BGIBMGA001371
BGIBMGA001372
BGIBMGA001373
BGIBMGA001374
BGIBMGA001375	GO:0003676	GO:0046872
BGIBMGA001376
BGIBMGA001377
BGIBMGA001378	GO:0016021	GO:0005794
BGIBMGA001379	GO:0005737	GO:0005876	GO:0000775	GO:0005815	GO:0000922	GO:0008378	GO:0006486
BGIBMGA001380	GO:0051179	GO:0048731	GO:0010564	GO:0000070	GO:0040011	GO:0007346	GO:0048523	GO:0070507	GO:0050896	GO:0009653	GO:0048477	GO:0006928	GO:0051301	GO:0007052
BGIBMGA001381
BGIBMGA001382
BGIBMGA001383	GO:0005634	GO:0003978	GO:0006012
BGIBMGA001384	GO:0046983	GO:0003677	GO:0006355
BGIBMGA001385
BGIBMGA001386	GO:0004749	GO:0000287	GO:0009165	GO:0009156
BGIBMGA001387
BGIBMGA001388
BGIBMGA001389
BGIBMGA001390	GO:0005634	GO:0005737
BGIBMGA001391	GO:0005737	GO:0005634	GO:0046982	GO:0003707	GO:0042803	GO:0043565	GO:0001078	GO:0008270	GO:0004879							GO:0061331	GO:0007270	GO:0007465	GO:0007419	GO:0007510	GO:0043401	GO:0006355	GO:0007464	GO:0030522	GO:0007503	GO:0014019	GO:0021782	GO:0042331	GO:0007462	GO:0001700
BGIBMGA001392	GO:0004879	GO:0008270	GO:0001078	GO:0003707	GO:0042803	GO:0043565	GO:0046982	GO:0007465	GO:0043401	GO:0007419	GO:0007510	GO:0061331	GO:0007270	GO:0021782	GO:0014019	GO:0042331	GO:0007462	GO:0001700	GO:0007464	GO:0006355	GO:0030522	GO:0007503
BGIBMGA001393
BGIBMGA001394	GO:0005737	GO:0005634	GO:0005839
BGIBMGA001395	GO:0004298	GO:0051603
BGIBMGA001396
BGIBMGA001397
BGIBMGA001398
BGIBMGA001399	GO:0042132	GO:0005975	GO:0016311
BGIBMGA001400
BGIBMGA001401	GO:0005739	GO:0005811
BGIBMGA001402	GO:0004029	GO:0008774	GO:0055114	GO:0006117	GO:0045471	GO:1901215
BGIBMGA001403
BGIBMGA001404
BGIBMGA001405	GO:0005737
BGIBMGA001406	GO:0051082	GO:0005524	GO:0006457
BGIBMGA001407
BGIBMGA001408	GO:0046872
BGIBMGA001409
BGIBMGA001410
BGIBMGA001411	GO:0016020
BGIBMGA001412	GO:0004930	GO:0007186
BGIBMGA001413
BGIBMGA001414	GO:0005737
BGIBMGA001415
BGIBMGA001416
BGIBMGA001417	GO:0004842	GO:0008270	GO:0016567
BGIBMGA001418
BGIBMGA001419	GO:0020037	GO:0004497	GO:0016705	GO:0005506	GO:0055114
BGIBMGA001420
BGIBMGA001421
BGIBMGA001422	GO:0046872	GO:0003676
BGIBMGA001423
BGIBMGA001424	GO:0005634
BGIBMGA001425	GO:0003677
BGIBMGA001426
BGIBMGA001427
BGIBMGA001428	GO:0008237
BGIBMGA001429
BGIBMGA001430
BGIBMGA001431
BGIBMGA001432
BGIBMGA001433
BGIBMGA001434
BGIBMGA001435
BGIBMGA001436
BGIBMGA001437	GO:0003743	GO:0006413
BGIBMGA001438
BGIBMGA001439
BGIBMGA001440
BGIBMGA001441
BGIBMGA001442
BGIBMGA001443
BGIBMGA001444	GO:0005214
BGIBMGA001445
BGIBMGA001446
BGIBMGA001447
BGIBMGA001448
BGIBMGA001449
BGIBMGA001450
BGIBMGA001451
BGIBMGA001452
BGIBMGA001453
BGIBMGA001454
BGIBMGA001455
BGIBMGA001456
BGIBMGA001457
BGIBMGA001458	GO:0005524	GO:0004672	GO:0006468
BGIBMGA001459
BGIBMGA001460
BGIBMGA001461
BGIBMGA001462
BGIBMGA001463	GO:0016021
BGIBMGA001464	GO:0051205
BGIBMGA001465
BGIBMGA001466	GO:0005737
BGIBMGA001467	GO:0004839	GO:0019779	GO:0050688	GO:0048477	GO:0035096	GO:0032446	GO:0006497	GO:0008340	GO:0016239
BGIBMGA001468	GO:0008270
BGIBMGA001469
BGIBMGA001470	GO:0015935
BGIBMGA001471	GO:0016021	GO:0003723	GO:0003735	GO:0006412
BGIBMGA001472	GO:0016020	GO:0015377	GO:0006814	GO:1902476	GO:0006813
BGIBMGA001473	GO:0005762	GO:0015293	GO:0030001	GO:0055085	GO:0015672	GO:0006821
BGIBMGA001474	GO:0003735	GO:0000166	GO:0006412
BGIBMGA001475
BGIBMGA001476
BGIBMGA001477
BGIBMGA001478
BGIBMGA001479	GO:0005576
BGIBMGA001480	GO:0008061	GO:0006030
BGIBMGA001481
BGIBMGA001482	GO:0005840
BGIBMGA001483	GO:0003735	GO:0006412
BGIBMGA001484
BGIBMGA001485
BGIBMGA001486
BGIBMGA001487
BGIBMGA001488
BGIBMGA001489	GO:0005730
BGIBMGA001490	GO:0005528	GO:0003755	GO:0006457	GO:0000412
BGIBMGA001491
BGIBMGA001492
BGIBMGA001493	GO:0016021
BGIBMGA001494	GO:0006810
BGIBMGA001495
BGIBMGA001496
BGIBMGA001497	GO:0016021
BGIBMGA001498	GO:0022857	GO:0055085
BGIBMGA001499	GO:0015934
BGIBMGA001500	GO:0005840	GO:0016740	GO:0003735	GO:0003723	GO:0006412
BGIBMGA001501	GO:0003735	GO:0006412
BGIBMGA001502	GO:0016740	GO:0008152
BGIBMGA001503
BGIBMGA001504	GO:0016021	GO:0005886
BGIBMGA001505	GO:0005549	GO:0004984	GO:0007165	GO:0050911
BGIBMGA001506
BGIBMGA001507
BGIBMGA001508
BGIBMGA001509
BGIBMGA001510	GO:0005622
BGIBMGA001511	GO:0005215	GO:0006810
BGIBMGA001512
BGIBMGA001513	GO:0004252	GO:0006508
BGIBMGA001514
BGIBMGA001515	GO:0016491	GO:0055114
BGIBMGA001516
BGIBMGA001517
BGIBMGA001518
BGIBMGA001519
BGIBMGA001520
BGIBMGA001521
BGIBMGA001522	GO:1901363	GO:0097159
BGIBMGA001523	GO:0003746	GO:0005525	GO:0003924	GO:0006414
BGIBMGA001524	GO:0005615	GO:0005634	GO:0005829
BGIBMGA001525	GO:0005524	GO:0000049	GO:0004871	GO:0004822	GO:0004831	GO:0044822	GO:0005153	GO:0006915	GO:0006428	GO:0006437	GO:0007165
BGIBMGA001526
BGIBMGA001527
BGIBMGA001528
BGIBMGA001529	GO:0016021
BGIBMGA001530	GO:0016021	GO:0009881	GO:0016286	GO:0016057	GO:0006813	GO:0007620
BGIBMGA001531	GO:0004930	GO:0007218
BGIBMGA001532
BGIBMGA001533
BGIBMGA001534	GO:0016491	GO:0006629
BGIBMGA001535
BGIBMGA001536	GO:0016810	GO:0006807
BGIBMGA001537	GO:0005634	GO:0005737
BGIBMGA001538	GO:0005794	GO:0006355
BGIBMGA001539	GO:0005737	GO:0007165
BGIBMGA001540	GO:0008270	GO:0003677	GO:0004386	GO:0005524	GO:0000184
BGIBMGA001541
BGIBMGA001542	GO:0016021	GO:0005886	GO:1901363	GO:0097159
BGIBMGA001543	GO:0005886	GO:0016021	GO:0004984	GO:0005549	GO:0050911	GO:0007165
BGIBMGA001544	GO:0005549	GO:0004984	GO:0007165	GO:0050911
BGIBMGA001545	GO:0030286
BGIBMGA001546	GO:0030286	GO:0005524	GO:0003777	GO:0016887	GO:0008152	GO:0007018
BGIBMGA001547	GO:0003777	GO:0005524	GO:0016887	GO:0007018	GO:0008152
BGIBMGA001548	GO:0010008	GO:0005654	GO:0005615	GO:0030666	GO:0005886	GO:0005829	GO:0070062	GO:0005524	GO:0004715	GO:0018108
BGIBMGA001549	GO:0002020	GO:0044822	GO:0008286	GO:0032480	GO:0010939	GO:0045944	GO:0010992	GO:0000186	GO:0000080	GO:0000090	GO:0051437	GO:0000209	GO:0034146	GO:0042769	GO:0034142	GO:0038095	GO:0043123	GO:0034220	GO:0006977	GO:0007254	GO:0070266	GO:0035666	GO:0048010	GO:0043066	GO:0034138	GO:0007411	GO:0031145	GO:0030512	GO:0002479	GO:0007623	GO:0006006	GO:0070423	GO:0070987	GO:0051092	GO:0000086	GO:0019068	GO:0002755	GO:0006367	GO:0048011	GO:0061024	GO:0097190	GO:0043065	GO:0007220	GO:0090090	GO:0038061	GO:0008543	GO:0000084	GO:0075733	GO:0034166
BGIBMGA001550	GO:0005524	GO:0004672	GO:0006468
BGIBMGA001551	GO:0016021
BGIBMGA001552	GO:0016021	GO:0005524	GO:0000287	GO:0004012	GO:0045332	GO:0008152
BGIBMGA001553	GO:0005524	GO:0000287	GO:0004012	GO:0008152	GO:0045332
BGIBMGA001554
BGIBMGA001555	GO:0005737
BGIBMGA001556	GO:0001518	GO:0004631	GO:0016310	GO:0006695
BGIBMGA001557	GO:0005248	GO:0005509	GO:0035725	GO:0034765
BGIBMGA001558	GO:0005737	GO:0000166	GO:0004812	GO:0006418
BGIBMGA001559
BGIBMGA001560	GO:0043087
BGIBMGA001561
BGIBMGA001562
BGIBMGA001563
BGIBMGA001564
BGIBMGA001565
BGIBMGA001566
BGIBMGA001567
BGIBMGA001568
BGIBMGA001569
BGIBMGA001570	GO:0000287	GO:0004749	GO:0016301	GO:0016310	GO:0007476	GO:0009156	GO:0009165
BGIBMGA001571	GO:0016740	GO:0008152
BGIBMGA001572	GO:1901363	GO:0097159
BGIBMGA001573	GO:0020037	GO:0004497	GO:0016705	GO:0005506	GO:0055114
BGIBMGA001574
BGIBMGA001575	GO:0005515	GO:0009987
BGIBMGA001576
BGIBMGA001577
BGIBMGA001578	GO:0005846
BGIBMGA001579	GO:0000339	GO:0051028	GO:0045292
BGIBMGA001580	GO:0005634
BGIBMGA001581	GO:0016568	GO:0006355
BGIBMGA001582
BGIBMGA001583
BGIBMGA001584
BGIBMGA001585
BGIBMGA001586
BGIBMGA001587
BGIBMGA001588	GO:0016020
BGIBMGA001589
BGIBMGA001590
BGIBMGA001591
BGIBMGA001592	GO:0042626	GO:0055085
BGIBMGA001593	GO:0003676	GO:0046872
BGIBMGA001594
BGIBMGA001595	GO:0016810	GO:0006807
BGIBMGA001596
BGIBMGA001597
BGIBMGA001598	GO:0016021
BGIBMGA001599	GO:0022857	GO:0055085
BGIBMGA001600
BGIBMGA001601
BGIBMGA001602
BGIBMGA001603
BGIBMGA001604
BGIBMGA001605
BGIBMGA001606
BGIBMGA001607
BGIBMGA001608
BGIBMGA001609	GO:0070569	GO:0008152
BGIBMGA001610
BGIBMGA001611
BGIBMGA001612
BGIBMGA001613
BGIBMGA001614
BGIBMGA001615
BGIBMGA001616
BGIBMGA001617
BGIBMGA001618
BGIBMGA001619
BGIBMGA001620
BGIBMGA001621
BGIBMGA001622
BGIBMGA001623
BGIBMGA001624
BGIBMGA001625
BGIBMGA001626
BGIBMGA001627
BGIBMGA001628
BGIBMGA001629
BGIBMGA001630
BGIBMGA001631
BGIBMGA001632
BGIBMGA001633
BGIBMGA001634
BGIBMGA001635
BGIBMGA001636	GO:0035059	GO:0033186	GO:0017053	GO:0005700
BGIBMGA001637	GO:0001103	GO:0048813	GO:0006334	GO:0000122	GO:0045746	GO:0007517	GO:0048024
BGIBMGA001638
BGIBMGA001639
BGIBMGA001640
BGIBMGA001641
BGIBMGA001642
BGIBMGA001643
BGIBMGA001644
BGIBMGA001645
BGIBMGA001646
BGIBMGA001647
BGIBMGA001648
BGIBMGA001649
BGIBMGA001650	GO:0005576
BGIBMGA001651	GO:0005184	GO:0016084	GO:0019236	GO:0007218	GO:0042811
BGIBMGA001652
BGIBMGA001653	GO:0003676	GO:0008270
BGIBMGA001654
BGIBMGA001655
BGIBMGA001656
BGIBMGA001657
BGIBMGA001658
BGIBMGA001659
BGIBMGA001660
BGIBMGA001661
BGIBMGA001662
BGIBMGA001663
BGIBMGA001664
BGIBMGA001665
BGIBMGA001666
BGIBMGA001667	GO:0016021
BGIBMGA001668
BGIBMGA001669
BGIBMGA001670
BGIBMGA001671
BGIBMGA001672
BGIBMGA001673
BGIBMGA001674
BGIBMGA001675
BGIBMGA001676
BGIBMGA001677
BGIBMGA001678	GO:0016491	GO:0046872	GO:0051537	GO:0055114
BGIBMGA001679
BGIBMGA001680
BGIBMGA001681
BGIBMGA001682	GO:0005737	GO:0005874
BGIBMGA001683	GO:0005525	GO:0005200	GO:0003924	GO:0051298	GO:0016203	GO:0008152	GO:0051258
BGIBMGA001684
BGIBMGA001685
BGIBMGA001686
BGIBMGA001687
BGIBMGA001688
BGIBMGA001689
BGIBMGA001690
BGIBMGA001691
BGIBMGA001692
BGIBMGA001693
BGIBMGA001694
BGIBMGA001695	GO:0016787
BGIBMGA001696
BGIBMGA001697
BGIBMGA001698	GO:0005507	GO:0006801
BGIBMGA001699	GO:0005829
BGIBMGA001700	GO:0032447	GO:0034227	GO:0002098
BGIBMGA001701
BGIBMGA001702	GO:0019897
BGIBMGA001703	GO:0048149	GO:0007616	GO:0007615	GO:0007156	GO:0007465	GO:0008355
BGIBMGA001704
BGIBMGA001705
BGIBMGA001706	GO:0005634	GO:0033269	GO:0005737	GO:0005929	GO:0005874	GO:0043025	GO:0043209	GO:0070062
BGIBMGA001707	GO:0005200	GO:0003924	GO:0005525	GO:0007017	GO:0051258	GO:0008152
BGIBMGA001708
BGIBMGA001709
BGIBMGA001710	GO:0005623
BGIBMGA001711	GO:0016020	GO:0005740	GO:0045454
BGIBMGA001712	GO:0006810	GO:0045089	GO:0050829
BGIBMGA001713
BGIBMGA001714	GO:0000978	GO:0001077	GO:0005515	GO:0009605	GO:0048935	GO:0045944
BGIBMGA001715
BGIBMGA001716
BGIBMGA001717
BGIBMGA001718	GO:0004765	GO:0003866	GO:0003856	GO:0003855	GO:0004764	GO:0016310	GO:0055114
BGIBMGA001719
BGIBMGA001720	GO:0048856	GO:0009987	GO:0007276	GO:0003006	GO:0007275
BGIBMGA001721
BGIBMGA001722
BGIBMGA001723
BGIBMGA001724
BGIBMGA001725	GO:0003994	GO:0051539	GO:0008152
BGIBMGA001726	GO:0051539	GO:0003994	GO:0008152
BGIBMGA001727	GO:0016798
BGIBMGA001728
BGIBMGA001729
BGIBMGA001730
BGIBMGA001731
BGIBMGA001732
BGIBMGA001733
BGIBMGA001734
BGIBMGA001735
BGIBMGA001736
BGIBMGA001737
BGIBMGA001738	GO:0005737	GO:0005634
BGIBMGA001739	GO:0003700	GO:0003677	GO:0004871	GO:0007165	GO:0006355
BGIBMGA001740
BGIBMGA001741
BGIBMGA001742
BGIBMGA001743
BGIBMGA001744
BGIBMGA001745	GO:0008236
BGIBMGA001746
BGIBMGA001747
BGIBMGA001748
BGIBMGA001749
BGIBMGA001750
BGIBMGA001751	GO:0005509
BGIBMGA001752
BGIBMGA001753	GO:0016705	GO:0004497	GO:0020037	GO:0005506	GO:0055114
BGIBMGA001754	GO:0048788	GO:0005829	GO:0005886	GO:0005884	GO:0005576
BGIBMGA001755	GO:0006909	GO:0016337	GO:0051647	GO:0002121	GO:0007286	GO:0051646	GO:0045214	GO:0051643	GO:0030041	GO:0008594
BGIBMGA001756
BGIBMGA001757
BGIBMGA001758
BGIBMGA001759
BGIBMGA001760
BGIBMGA001761
BGIBMGA001762
BGIBMGA001763
BGIBMGA001764
BGIBMGA001765
BGIBMGA001766
BGIBMGA001767	GO:0005509
BGIBMGA001768
BGIBMGA001769
BGIBMGA001770
BGIBMGA001771
BGIBMGA001772	GO:0005737
BGIBMGA001773	GO:0016462	GO:0008152
BGIBMGA001774
BGIBMGA001775
BGIBMGA001776
BGIBMGA001777
BGIBMGA001778
BGIBMGA001779
BGIBMGA001780
BGIBMGA001781
BGIBMGA001782
BGIBMGA001783
BGIBMGA001784
BGIBMGA001785
BGIBMGA001786	GO:0016301	GO:0016310
BGIBMGA001787
BGIBMGA001788
BGIBMGA001789
BGIBMGA001790
BGIBMGA001791
BGIBMGA001792
BGIBMGA001793
BGIBMGA001794
BGIBMGA001795
BGIBMGA001796
BGIBMGA001797
BGIBMGA001798
BGIBMGA001799	GO:0005840	GO:0043167	GO:1901363	GO:0016787	GO:0097159
BGIBMGA001800	GO:0003735	GO:0006412
BGIBMGA001801	GO:0005524	GO:0043141	GO:0032508
BGIBMGA001802
BGIBMGA001803
BGIBMGA001804
BGIBMGA001805	GO:0005849
BGIBMGA001806	GO:0003729	GO:0016787	GO:0006378
BGIBMGA001807
BGIBMGA001808
BGIBMGA001809
BGIBMGA001810	GO:0006810
BGIBMGA001811
BGIBMGA001812
BGIBMGA001813
BGIBMGA001814
BGIBMGA001815
BGIBMGA001816
BGIBMGA001817
BGIBMGA001818
BGIBMGA001819
BGIBMGA001820
BGIBMGA001821
BGIBMGA001822
BGIBMGA001823
BGIBMGA001824
BGIBMGA001825
BGIBMGA001826
BGIBMGA001827	GO:0003676	GO:0000166
BGIBMGA001828
BGIBMGA001829
BGIBMGA001830	GO:0003676
BGIBMGA001831
BGIBMGA001832
BGIBMGA001833
BGIBMGA001834	GO:0003723	GO:0004525	GO:0090502	GO:0006396
BGIBMGA001835	GO:0016891	GO:0090501
BGIBMGA001836
BGIBMGA001837
BGIBMGA001838
BGIBMGA001839
BGIBMGA001840
BGIBMGA001841
BGIBMGA001842
BGIBMGA001843
BGIBMGA001844
BGIBMGA001845
BGIBMGA001846
BGIBMGA001847
BGIBMGA001848
BGIBMGA001849
BGIBMGA001850
BGIBMGA001851
BGIBMGA001852	GO:0045261
BGIBMGA001853	GO:0046933	GO:0005524	GO:0046961	GO:0015986	GO:0015991
BGIBMGA001854
BGIBMGA001855
BGIBMGA001856
BGIBMGA001857
BGIBMGA001858
BGIBMGA001859
BGIBMGA001860
BGIBMGA001861
BGIBMGA001862
BGIBMGA001863	GO:0016021
BGIBMGA001864	GO:0005261	GO:0015672	GO:0098655
BGIBMGA001865	GO:0003978	GO:0006012
BGIBMGA001866
BGIBMGA001867
BGIBMGA001868
BGIBMGA001869
BGIBMGA001870
BGIBMGA001871
BGIBMGA001872
BGIBMGA001873
BGIBMGA001874	GO:0016491	GO:0008270	GO:0055114
BGIBMGA001875
BGIBMGA001876	GO:0004556	GO:0043169	GO:0005975
BGIBMGA001877
BGIBMGA001878
BGIBMGA001879
BGIBMGA001880
BGIBMGA001881
BGIBMGA001882
BGIBMGA001883
BGIBMGA001884
BGIBMGA001885	GO:0005815	GO:0000922	GO:0046872
BGIBMGA001886	GO:0000226
BGIBMGA001887
BGIBMGA001888
BGIBMGA001889
BGIBMGA001890
BGIBMGA001891	GO:0004181	GO:0008270	GO:0006508
BGIBMGA001892
BGIBMGA001893
BGIBMGA001894
BGIBMGA001895
BGIBMGA001896
BGIBMGA001897	GO:0005634
BGIBMGA001898	GO:0003899	GO:0003677	GO:0006351
BGIBMGA001899
BGIBMGA001900
BGIBMGA001901
BGIBMGA001902	GO:0055037	GO:0031982	GO:0043025	GO:0005794	GO:0045202
BGIBMGA001903	GO:0003924	GO:0005525	GO:0005096	GO:0005515	GO:0015031	GO:0032482	GO:0016192
BGIBMGA001904
BGIBMGA001905
BGIBMGA001906
BGIBMGA001907
BGIBMGA001908	GO:0016021
BGIBMGA001909	GO:0016021	GO:0005886	GO:0055085
BGIBMGA001910	GO:0008036	GO:0004930	GO:0007186	GO:0007166	GO:0009755
BGIBMGA001911
BGIBMGA001912	GO:0031012
BGIBMGA001913	GO:0004222	GO:0006508
BGIBMGA001914	GO:0005737	GO:0019773	GO:0005634
BGIBMGA001915	GO:0004298	GO:0006511
BGIBMGA001916
BGIBMGA001917	GO:0042765
BGIBMGA001918	GO:0003923	GO:0008233	GO:0016255	GO:0006508
BGIBMGA001919
BGIBMGA001920
BGIBMGA001921
BGIBMGA001922
BGIBMGA001923
BGIBMGA001924	GO:0005634
BGIBMGA001925	GO:0003746	GO:0006414	GO:0045892
BGIBMGA001926	GO:0016740	GO:0008299
BGIBMGA001927	GO:0005622	GO:0004161	GO:0004337	GO:0008299
BGIBMGA001928	GO:0005525	GO:0004767	GO:0007264	GO:0008152	GO:0015031
BGIBMGA001929
BGIBMGA001930
BGIBMGA001931
BGIBMGA001932
BGIBMGA001933
BGIBMGA001934
BGIBMGA001935
BGIBMGA001936
BGIBMGA001937	GO:0005634
BGIBMGA001938	GO:0070611	GO:0034970
BGIBMGA001939
BGIBMGA001940	GO:0000166	GO:0003676
BGIBMGA001941
BGIBMGA001942	GO:0005783
BGIBMGA001943	GO:0005524	GO:0046872	GO:0016887	GO:0045048	GO:0006810	GO:0008152
BGIBMGA001944
BGIBMGA001945
BGIBMGA001946	GO:0005634
BGIBMGA001947	GO:0008270	GO:0003707	GO:0043565	GO:0003700	GO:0006355	GO:0043401
BGIBMGA001948
BGIBMGA001949
BGIBMGA001950	GO:0000166	GO:0003676
BGIBMGA001951
BGIBMGA001952
BGIBMGA001953
BGIBMGA001954
BGIBMGA001955
BGIBMGA001956
BGIBMGA001957
BGIBMGA001958
BGIBMGA001959
BGIBMGA001960	GO:0016020
BGIBMGA001961	GO:0004725	GO:0008237	GO:0008238	GO:0035335
BGIBMGA001962	GO:0004725	GO:0035335
BGIBMGA001963
BGIBMGA001964
BGIBMGA001965	GO:0004030	GO:0055114	GO:0006081
BGIBMGA001966	GO:0004030	GO:0006081	GO:0055114
BGIBMGA001967
BGIBMGA001968
BGIBMGA001969
BGIBMGA001970
BGIBMGA001971
BGIBMGA001972
BGIBMGA001973
BGIBMGA001974
BGIBMGA001975
BGIBMGA001976	GO:0016021
BGIBMGA001977	GO:0055085
BGIBMGA001978
BGIBMGA001979
BGIBMGA001980
BGIBMGA001981
BGIBMGA001982	GO:0005615
BGIBMGA001983	GO:0004867	GO:0010951
BGIBMGA001984
BGIBMGA001985
BGIBMGA001986
BGIBMGA001987
BGIBMGA001988
BGIBMGA001989
BGIBMGA001990	GO:0005840
BGIBMGA001991	GO:0003735	GO:0006412
BGIBMGA001992
BGIBMGA001993
BGIBMGA001994
BGIBMGA001995
BGIBMGA001996
BGIBMGA001997	GO:0016021
BGIBMGA001998
BGIBMGA001999	GO:0000166	GO:0007165
BGIBMGA002000	GO:0016021
[truncated: 12,623 more rows]
[truncated: 32 more columns]
